# Supplementary material for: A Multifunctional Light-Driven Swimming Soft Robot for Various Application Scenarios
Source: Int J Mol Sci. 2022 Aug 25;23(17):9609. doi: 10.3390/ijms23179609 (PMC9455906; doi:10.3390/ijms23179609)
Supplement: Supplementary file 1 [file ijms-23-09609-s001.zip]

Archive with 6 entries (6 files):
- Video S1. Light-controlled hydrogel bending~1.mp4
- Video S2. Temperature-driven manipulator deformation~1.mp4
- Video S3. Arm rotation~1.mp4
- Video S4. Arm driven manipulator~1.mp4
- video S5. Fish swimming~1.mp4
- Video S6. Fish swimming simulation~1.mp4
